# Supplementary material for: Andrographolide Inhibits ER-Positive Breast Cancer Growth and Enhances Fulvestrant Efficacy via ROS-FOXM1-ER-α Axis
Source: Front Oncol. 2022 May 9;12:899402. doi: 10.3389/fonc.2022.899402 (PMC9124841; doi:10.3389/fonc.2022.899402)
Supplement: Supplementary file 2 [file Table_1.xlsx]

## Sheet: score>3
Genes	Score
HMGCR	23
ITGB2	23
ITGAL	23
HDAC2	23
HDAC1	15.365
KDM5D	15.365
ALKBH3	15.365
OGFOD2	15.365
P3H3	15.365
TMLHE	15.365
P4HTM	15.365
PLOD1	15.365
EGLN2	15.365
ALKBH2	15.365
BBOX1	15.365
PAM	15.365
SLC23A1	15.365
OGFOD1	15.365
DBH	15.365
EGLN3	15.365
ATP1A1	15.365
PLOD3	15.365
P4HA1	15.365
EGLN1	15.365
P3H2	15.365
LCT	15.365
PLOD2	15.365
P3H1	15.365
PHYH	15.365
ATP1A3	8.253
KDM5C	8.253
GLRA3	8.253
MTOR	8.253
ATP1A2	8.253
GABRB3	8.253
DNM2	5.859
LTK	5.859
SIRT1	5.859
SIX1	5.859
SIX4	5.859
SPI1	5.859
UBE2B	5.859
LGALS3	5.859
TP53	5.859
CAMK2A	5.859
LGALS9	5.859
LILRB1	5.859
CRP	5.859
HCN3	5.859
APBB1IP	5.859
ARID1A	5.859
ID1	5.859
8-Mar	5.859
INS	5.859
WNT10B	5.859
TIGAR	5.859
PF4	5.859
CAMK2D	5.859
ABL1	5.859
IL10	5.859
LRRK2	5.859
HLA-DMB	5.859
CDC42	5.859
CTNNB1	5.859
EDA	5.859
PARK2	5.859
ADORA1	5.859
ICAM1	5.859
CLEC4M	5.859
GNAS	5.859
NFX1	5.859
ESR1	5.785
PTGIS	5.785
PTGER1	5.785
PTGER4	5.785
PGR	5.785
AR	5.785
NR3C1	5.785
P2RY12	5.785
PTGIR	5.785
PRKCA	5.785
PTGER2	5.785
PTGER3	5.785
PTGFR	5.785
ANXA1	5.785
CYP19A1	5.785
PRKCD	5.785
NR3C2	5.785
TUBB3	3.351
KCNJ8	3.351
FKBP1A	3.351
KCNJ12	3.351
TOP2A	3.351
HTR2A	3.351
CHRM3	3.351
ATP1A4	3.351
CHRM1	3.351
HTR2B	3.351
ADRA2A	3.351
HTR1B	3.351
TUBB	3.351
TUBB4A	3.351
TUBA3E	3.351
KCNJ11	3.351
HDAC3	3.351
KCNJ15	3.351
HTR2C	3.351
HTR1D	3.351
DRD2	3.351
TUBB2B	3.351
TUBB4B	3.351
TUBA3C	3.351
KCNJ10	3.351
HTR1A	3.351
ADRA2C	3.351
TUBA1C	3.351
DRD3	3.351
TUBB2A	3.351
TUBA1B	3.351
FKBP1B	3.351
NEU2	3.351
ADA	3.351
KCNJ1	3.351
TUBA4A	3.351
CHRM2	3.351
ADRA2B	3.351
FGF2	3.351
KCNJ14	3.351
TUBA3D	3.351
TUBA1A	3.351
