# Supplementary material for: Andrographolide Inhibits ER-Positive Breast Cancer Growth and Enhances Fulvestrant Efficacy via ROS-FOXM1-ER-α Axis
Source: Front Oncol. 2022 May 9;12:899402. doi: 10.3389/fonc.2022.899402 (PMC9124841; doi:10.3389/fonc.2022.899402)
Supplement: Supplementary file 3 [file Table_2.xlsx]

## Sheet: DEGs
P.Value	logFC	Gene.symbol
3.56e-22	-7.37376	IL1A
7.15e-21	-4.79739	FOXF2
2.9e-20	-5.13366	LAMC2
4.38e-20	-4.99957	HMGA2
9.17e-20	-4.86195	GSTP1
1.33e-19	3.42589	PBX1
2.02e-19	5.61395	TMEM30B
2.06e-19	-8.43962	AKR1B1
2.27e-19	-4.78087	PDPN
1.44e-18	-2.50728	BNC1
1.51e-18	-5.6342	IGFBP7
1.75e-18	-3.61825	ZBED2
3.75e-18	-2.22268	APOBEC3C
5.16e-18	-3.24112	KRT6C
8.05e-18	-6.08035	IFI16
2.51e-17	2.09792	CHKA
3.13e-17	4.76406	TTC39A
3.49e-17	4.24154	GRHL2
4.03e-17	-6.18527	ANPEP
4.74e-17	6.11718	KRT19
6.68e-17	3.05373	IDH2
7.27e-17	-2.49103	CD44
8.39e-17	-4.28667	KRT17
1.01e-16	-4.05672	SERPINE1
1.02e-16	-3.03703	GJB5
1.03e-16	-2.97742	KCNJ15
1.13e-16	-5.14718	CALD1
1.2e-16	-8.59952	PTGS2
2e-16	-5.08938	GNA15
2.01e-16	-3.02774	SLC2A9
2.62e-16	2.76381	NOTCH3
2.81e-16	-4.72095	MT1E
3.68e-16	-3.96272	FAP
4.85e-16	-5.97964	NNMT
5.68e-16	-4.98155	KRT6A
5.71e-16	-4.96983	BMP2
6.08e-16	2.63166	NINL
6.7e-16	-1.45373	DSC3
7.94e-16	-3.15847	DSG3
8.26e-16	-3.09252	SDPR
1.4e-15	-5.83734	SERPINB5
1.41e-15	-4.38782	GLIPR1
1.77e-15	-1.61982	DUOX1
3e-15	-4.89458	PRKCDBP
3.05e-15	-5.11884	SNAI2
5.05e-15	5.73997	CLDN3
6.1e-15	-2.72308	KRT6B
8.7e-15	-4.98149	ANXA8
8.7e-15	2.93355	TSPAN13
1.02e-14	-1.4338	ACTN1
1.08e-14	-3.57652	ADRB2
1.08e-14	-2.30034	ZEB1
1.16e-14	-4.80078	SNCA
1.19e-14	-2.97381	FGF2
1.27e-14	-4.36479	TGM2
1.42e-14	7.20556	IGFBP5
1.68e-14	-3.73545	FOSL1
1.74e-14	-1.82058	MFGE8
2.4e-14	-3.227	PTX3
2.77e-14	5.54892	UCP2
3.72e-14	-3.90093	SFRP1
4.07e-14	-5.16756	IGFBP6
4.07e-14	-1.32881	PLEC
5.02e-14	-3.14787	FAM171A1
5.91e-14	-4.88123	SERPINB7
6.17e-14	-5.73373	RAC2
8.48e-14	-1.50352	MRC2
8.8e-14	-6.66027	DFNA5
9.67e-14	-2.08755	TNFRSF10B
9.87e-14	-7.27851	S100A2
1.22e-13	-3.33815	PTPRM
1.34e-13	3.60117	PDK3
1.35e-13	2.23381	ALDH6A1
1.36e-13	3.65131	XBP1
1.42e-13	1.42894	ESRP1
1.46e-13	-2.32289	KRT5
1.67e-13	-3.00094	BICC1
1.79e-13	2.14965	JADE3
2.65e-13	2.27412	GSE1
2.67e-13	-2.59436	FADS3
2.75e-13	-1.76562	FAT2
3.23e-13	-6.90661	MSN
3.34e-13	-2.51524	SPRR1B
3.38e-13	-2.11256	FSTL3
3.67e-13	3.43388	EMP2
3.94e-13	-6.36005	F3
4e-13	-2.67725	PDLIM4
5.34e-13	5.78556	EFHD1
5.35e-13	-2.54556	GJB3
5.71e-13	-3.34762	IL1RN
6.13e-13	-3.61336	PTRF
8.06e-13	-4.16114	S100A3
1.19e-12	-2.00792	RIN3
1.2e-12	3.6875	DIP2C
1.24e-12	-3.31371	IGFBP3
1.43e-12	-2.69898	COL4A1
1.64e-12	-4.11138	COL4A6
1.83e-12	-4.3541	FLRT2
1.84e-12	-5.3439	LAMB3
2.04e-12	-4.78081	EMP3
2.5e-12	-1.18853	PI4K2A
2.51e-12	-4.80862	CHST2
2.91e-12	-1.32992	LUZP1
3.05e-12	-3.00911	ADORA2B
3.09e-12	-3.58505	FSCN1
3.11e-12	-2.13305	PSCA
3.23e-12	4.82639	MYB
3.31e-12	-1.45112	FAM3C
3.42e-12	4.35447	OLFM1
4e-12	2.15638	INHBB
4.19e-12	2.99287	TMSB15A
4.9e-12	-1.56774	LRP12
5.18e-12	-4.54993	COL4A2
5.36e-12	-5.47453	LAMA3
5.37e-12	-3.02321	DCN
5.61e-12	-3.11245	SIRPA
5.64e-12	1.861	FAM102A
6.26e-12	-2.69823	HOXA9
6.37e-12	-1.54598	MMP14
7.32e-12	-2.26293	PLXNA2
7.64e-12	-4.95283	POPDC3
8.05e-12	4.23614	RAB25
8.4e-12	-1.78111	FAT4
9.69e-12	-3.83566	LOXL2
9.79e-12	0.908965	SETD5
1.1e-11	-1.21237	CPS1
1.17e-11	-3.1824	CHST3
1.24e-11	-5.9295	EMP1
1.27e-11	-1.09729	VSNL1
1.4e-11	2.32154	RPS6KA5
1.44e-11	3.28636	TFAP2C
1.44e-11	-3.57163	SLC43A3
1.52e-11	-7.02947	TIMP3
1.66e-11	-3.45716	ARL14
1.67e-11	-2.9926	JAG1
1.71e-11	-2.38206	HOXA1
2.04e-11	-1.09913	XDH
2.17e-11	1.32687	DBP
2.21e-11	2.60811	ZNF331
2.25e-11	-4.25357	VEGFC
2.39e-11	1.15585	RGL2
2.6e-11	-2.95143	LIPG
2.64e-11	1.67394	GID8
2.73e-11	-1.69399	ZYX
2.8e-11	-4.50328	FERMT1
3.08e-11	-1.96204	KRT16
3.25e-11	-2.85916	TCF4
4.27e-11	-2.63865	TRIM22
4.31e-11	-1.38242	EXT1
4.37e-11	-1.1983	CD151
4.7e-11	-2.13542	GAS1
4.75e-11	4.18865	DEPTOR
4.85e-11	1.81228	TMEM97
5.12e-11	-4.68943	P3H2
5.17e-11	-1.86622	MAPKAPK3
5.18e-11	2.74093	CLU
5.19e-11	-3.00369	SLC1A3
5.36e-11	-3.18839	VCAN
5.39e-11	-3.13181	ITGA6
5.5e-11	-1.21508	DZIP1
5.95e-11	-1.16999	CD59
5.97e-11	-1.11025	SLC12A4
6.11e-11	-3.21304	DUSP7
6.31e-11	0.907365	PPM1A
6.44e-11	2.00659	MCM3AP-AS1
6.52e-11	2.69809	PPM1H
6.85e-11	-4.85179	PID1
7.83e-11	5.37358	QPRT
7.83e-11	-1.39113	RBMS3
8.53e-11	-1.25755	DOCK5
9.21e-11	-2.10346	MIR22HG
1.04e-10	-1.46514	RAB32
1.05e-10	-4.99325	SRPX
1.07e-10	2.90828	H1F0
1.08e-10	-3.82716	FHOD3
1.09e-10	-1.77162	BMP1
1.1e-10	1.771	SEPHS2
1.11e-10	-1.57437	PLK3
1.22e-10	-1.71765	SLC6A15
1.24e-10	-2.54372	PTGES
1.25e-10	2.53668	DHTKD1
1.3e-10	-1.42789	NRP2
1.32e-10	4.57276	SLC24A3
1.35e-10	-3.01903	PLSCR4
1.67e-10	2.14239	GNS
1.86e-10	-3.78196	HTRA1
1.86e-10	3.87931	PLCB4
1.87e-10	-1.68705	PRSS12
2.03e-10	-2.07524	CDH4
2.16e-10	-1.26481	ST3GAL6
2.25e-10	2.89142	SLC35A1
2.27e-10	-1.49217	GSTO1
2.31e-10	-2.61091	ITGA5
2.74e-10	-1.77851	TGFBR2
2.83e-10	-2.40184	CLIP4
2.85e-10	1.08605	BLVRB
2.89e-10	1.85212	ZNF93
2.92e-10	-1.69772	ITGA2
3.09e-10	-3.03117	ADGRE5
3.17e-10	2.83803	SELENBP1
3.25e-10	-1.64069	GADD45A
3.39e-10	-1.24096	MT1G
3.41e-10	-2.80204	DEGS1
3.44e-10	1.36313	CNNM4
3.51e-10	-3.20859	EXT2
3.54e-10	3.66426	SHANK2
3.69e-10	-2.76783	CDH13
3.71e-10	-0.952489	TRPC1
3.71e-10	-1.94081	MAST4
3.71e-10	-1.4184	TGFB1
3.72e-10	2.09197	EEF1A2
3.78e-10	1.01965	PAK4
3.83e-10	-1.37699	TRIM29
3.85e-10	3.22479	FOXA1
3.96e-10	2.3979	EPN3
3.99e-10	-3.48952	ITGA3
4.06e-10	3.3923	LRIG1
4.51e-10	-1.12159	DIS3
4.69e-10	1.47956	UBR7
4.91e-10	3.83801	GCA
4.92e-10	-5.19999	CXCL2
5.19e-10	1.03614	SSX2IP
5.2e-10	1.13764	CISH
5.46e-10	1.14409	SCYL3
5.88e-10	-1.46394	PCNX2
5.95e-10	2.13352	TLE2
6.24e-10	-2.4822	NAV3
6.25e-10	2.05023	POLA1
7.09e-10	-1.13706	PLSCR3
7.19e-10	-4.32071	KLRC1
7.3e-10	2.38137	CENPU
7.42e-10	-1.92207	NMNAT2
7.43e-10	-5.23722	IL18
7.59e-10	3.22057	TBC1D30
7.63e-10	-1.05386	ERV3-2
7.89e-10	-2.69984	ELK3
8.13e-10	1.33789	PIK3C2B
8.18e-10	1.95997	RIBC2
8.23e-10	-1.53451	LCAT
8.43e-10	2.1711	TOB1
9.27e-10	1.22674	EFCAB11
9.67e-10	2.28539	PLCH1
9.76e-10	-2.07568	PLXNA1
1.06e-09	-2.76072	AVPI1
1.1e-09	1.4002	MNX1
1.11e-09	-2.84082	ARAP3
1.13e-09	-5.651	VIM
1.14e-09	-4.73636	AKAP2
1.2e-09	1.82992	CAPN7
1.24e-09	-1.63032	RBMS2
1.29e-09	-4.48739	LPXN
1.29e-09	2.19119	MSX2
1.31e-09	3.06347	CEBPA
1.39e-09	-1.34376	PTHLH
1.4e-09	-1.19867	PKP2
1.43e-09	-4.03538	CASP1
1.5e-09	1.1359	NDUFA10
1.58e-09	1.52588	KLF11
1.59e-09	-2.88877	PRNP
1.59e-09	-1.70774	C1orf116
1.67e-09	-1.79498	PALLD
1.76e-09	1.09694	SNAPC5
1.83e-09	-5.69611	SERPINB2
1.85e-09	1.12687	PER3
1.88e-09	-2.72602	LBH
1.98e-09	1.34943	CRBN
2e-09	-3.85062	EPHA2
2.09e-09	-2.72486	DUSP1
2.31e-09	-1.07489	ULBP2
2.38e-09	-1.33833	SLC38A7
2.58e-09	-5.62055	EREG
2.69e-09	-4.50199	AXL
2.7e-09	2.83208	SLC9A3R1
2.76e-09	-2.41095	EFHD2
2.93e-09	2.84263	BSPRY
2.96e-09	-2.36601	GPM6B
2.98e-09	-1.89464	GLS
3.04e-09	1.21246	AKTIP
3.06e-09	1.39432	GGCT
3.12e-09	-1.23776	GNAI2
3.13e-09	-2.17252	AGPS
3.28e-09	-1.3335	PDZD8
3.31e-09	1.30829	TP53I11
3.31e-09	-3.16222	FN1
3.45e-09	1.34686	RAD9A
3.63e-09	3.93856	GNAS
3.72e-09	-1.44803	BICD2
3.91e-09	-1.30981	STK17A
3.91e-09	-2.98682	COL7A1
4.1e-09	-2.00939	MAP7D1
4.22e-09	-4.70526	DSE
4.25e-09	1.27904	NOVA1
4.6e-09	-3.00097	HDAC9
4.72e-09	-2.0399	COTL1
4.88e-09	3.8145	SLC2A10
5.12e-09	1.0307	LSM3
5.25e-09	0.919643	MAPKAPK5
5.35e-09	-3.17236	TUBA4A
5.38e-09	1.18912	TMEM106C
5.54e-09	2.04557	AR
5.62e-09	-1.66449	RBMS1
5.83e-09	-5.92148	TGFBI
6.15e-09	-2.33527	CTSC
6.15e-09	-1.38598	NIPAL3
6.22e-09	-2.52986	NRG1
6.24e-09	-1.32611	ZMYM6
6.46e-09	1.02082	GPRC5B
6.55e-09	1.61937	ZNF217
6.69e-09	-3.42887	SLC16A3
7.07e-09	1.18353	CSNK2A1
7.07e-09	2.10499	BARD1
7.38e-09	1.3327	NUP210
7.53e-09	4.93353	PRLR
7.55e-09	-1.68929	PRKAG2
7.56e-09	1.81138	MCCC2
7.8e-09	-2.8146	CCNA1
8.7e-09	-4.14379	TGFB1I1
8.73e-09	-1.17305	SYDE1
8.77e-09	1.95327	FNBP1
8.9e-09	1.71894	SPTSSA
8.96e-09	2.33191	MACROD1
8.96e-09	2.55593	DNAJC22
8.96e-09	-2.4079	PF4
9.26e-09	-0.918204	FGF5
9.42e-09	-1.53036	SRI
9.47e-09	-2.86734	MAP1B
9.56e-09	1.56402	GOLPH3
9.57e-09	1.38548	TESK2
9.66e-09	-1.92521	KLF13
9.77e-09	-1.59571	LOC100127972
9.85e-09	-1.84126	DCBLD2
1.03e-08	1.73546	TRAPPC6A
1.07e-08	1.10478	SEMA4A
1.15e-08	3.072	KIAA1324
1.16e-08	2.2989	HIST1H2AE
1.16e-08	5.00444	AGR2
1.16e-08	1.0667	PDS5A
1.21e-08	1.28282	ATXN7L3B
1.24e-08	2.69595	RPP25
1.27e-08	-1.15199	SPHK1
1.28e-08	-2.47537	P2RX5
1.29e-08	-2.3962	HRH1
1.31e-08	1.81523	RAB15
1.32e-08	-1.14277	KLF6
1.44e-08	2.37087	PLEKHF2
1.46e-08	-2.81535	ROR1
1.51e-08	-1.42422	CDH3
1.53e-08	-0.92629	CMAS
1.55e-08	-3.34858	LAPTM5
1.58e-08	-2.85291	AOX1
1.71e-08	-2.71476	FYN
1.78e-08	1.11684	HSPA14
1.78e-08	-1.07581	ARNTL
1.82e-08	1.20869	RBM4
1.84e-08	-1.54104	SLC39A14
1.91e-08	2.71587	LARGE1
1.98e-08	-1.9854	SRPX2
2e-08	1.1092	GRTP1
2.05e-08	-3.24126	ATP10D
2.07e-08	1.60437	MB
2.15e-08	-1.22483	RBFOX2
2.15e-08	2.2389	ZNF253
2.16e-08	-2.2152	PINK1
2.22e-08	-3.79138	ACSL4
2.24e-08	-5.4204	CXCL1
2.24e-08	-1.27043	PHLDA3
2.25e-08	-1.24289	ARHGEF28
2.35e-08	-2.05367	DGKA
2.37e-08	1.94243	ZNF467
2.4e-08	1.26431	TMEM268
2.42e-08	-1.62543	P3H1
2.43e-08	-1.58141	SLC25A37
2.51e-08	-3.13717	ADCY7
2.57e-08	1.81452	USP18
2.59e-08	-1.67009	HOXA10
2.6e-08	-1.03517	ZNF215
2.62e-08	-2.0601	SPATS2L
2.69e-08	-1.50417	AGPAT4
2.7e-08	0.989887	PDXDC1
2.77e-08	2.83631	ARMT1
3.04e-08	-1.30934	DPYSL2
3.06e-08	-1.87006	KCNN4
3.08e-08	-3.00188	SH2B3
3.08e-08	-1.7534	HSPG2
3.17e-08	-3.89223	PLA2G4A
3.19e-08	-2.03173	PLEK2
3.23e-08	-4.48348	PLAU
3.26e-08	-3.65405	UPP1
3.27e-08	1.21069	IQSEC1
3.37e-08	1.31657	POLE2
3.37e-08	1.4476	DKFZP586I1420
3.38e-08	2.48209	NEBL
3.44e-08	-1.09442	ELL2
3.47e-08	-3.64238	GNAI1
3.48e-08	-2.29724	TBC1D2
3.5e-08	1.87283	C5orf30
3.65e-08	-1.69706	SPG20
3.65e-08	-3.05553	PTPRE
3.71e-08	-0.994835	ACVR1
3.74e-08	-1.69134	SYNPO
3.82e-08	3.28174	IL17RB
3.82e-08	-3.00898	SERPINB3
3.86e-08	1.73604	ARHGAP8
3.9e-08	1.35477	ZNF813
4.07e-08	4.72081	CADM1
4.13e-08	4.94501	ESR1
4.21e-08	-1.56967	TGFA
4.24e-08	-5.16839	COL8A1
4.28e-08	-1.21454	CDKN1A
4.39e-08	2.64341	ZNF20
4.49e-08	-2.14532	KCTD12
4.54e-08	-2.08557	ECM1
4.59e-08	1.19792	SEZ6L2
4.63e-08	-2.03523	IL4R
4.78e-08	1.18115	CALM1
4.85e-08	-1.19705	HIVEP2
4.85e-08	-1.23039	CHPF2
4.85e-08	1.22149	L2HGDH
4.88e-08	0.938678	PEX1
4.9e-08	1.09376	ZNF137P
5.07e-08	-1.84692	CDC42BPA
5.21e-08	-1.06589	CLN5
5.29e-08	1.29167	SEC16A
5.34e-08	-2.05314	RAB11FIP5
5.37e-08	-2.96497	SH3TC2
5.39e-08	-1.4325	SEPT10
5.44e-08	-1.5208	FAM57A
5.55e-08	1.32156	NUDT4
5.56e-08	-3.39146	CYR61
5.66e-08	-0.953291	CIDEB
5.72e-08	2.48368	TCF7L1
5.97e-08	1.48874	SLC29A2
6.02e-08	1.77401	PATZ1
6.15e-08	2.63697	PIK3R3
6.21e-08	-2.10708	MT1F
6.27e-08	1.79782	DNMT3B
6.34e-08	3.01313	SPDEF
6.37e-08	3.26199	ATP2C2
6.48e-08	-6.06029	SCG5
6.52e-08	-2.30713	SERPINB8
6.57e-08	1.38371	RMND5B
6.67e-08	4.91021	GATA3
6.73e-08	-1.94614	MT1HL1
6.84e-08	-1.33317	MICAL1
6.93e-08	1.78797	ZSCAN16
7.34e-08	-2.39891	FBN1
7.4e-08	1.29555	DCLRE1C
7.51e-08	2.9839	MCF2L
7.57e-08	0.905474	CDKN2C
7.64e-08	1.98385	ATAD2B
7.68e-08	1.73409	MATN2
8.26e-08	-2.50593	FOXA2
8.58e-08	-1.59655	ERAP1
8.63e-08	0.995891	PRR14
8.71e-08	3.15088	PDZRN3
9.04e-08	-1.97894	NOX5
9.09e-08	-2.65159	EVI2B
9.14e-08	0.946759	GMCL1
9.24e-08	-1.65495	MCTP1
9.39e-08	-1.09336	MAP4
9.57e-08	-2.27337	CDH2
9.78e-08	-1.84318	SLC20A1
9.79e-08	-3.49842	WIPF1
9.82e-08	0.977838	KIAA0101
1.01e-07	1.81227	ZNF302
1.03e-07	-1.08574	TNFSF12
1.06e-07	-0.910351	RAB11FIP2
1.09e-07	-2.02061	EOGT
1.12e-07	-1.98876	HOXA5
1.12e-07	1.48296	RBM47
1.15e-07	-1.09767	CADM3
1.16e-07	-1.25028	GALNT2
1.17e-07	4.15568	ERBB3
1.19e-07	-3.0523	MCAM
1.19e-07	2.55486	TRPS1
1.27e-07	2.46291	FAM174B
1.31e-07	-0.918801	STOML1
1.32e-07	1.20703	KAT8
1.33e-07	-2.06916	MT1H
1.35e-07	-3.13323	GAS6
1.37e-07	1.08176	YY1
1.39e-07	-1.23576	PXN
1.39e-07	-3.0799	INPP1
1.42e-07	1.02379	TGIF2
1.43e-07	-3.68976	EVI2A
1.49e-07	0.960413	TSPAN15
1.52e-07	-1.72201	MPRIP
1.54e-07	-2.23681	EPAS1
1.56e-07	1.6771	ZNF14
1.57e-07	1.5175	SOX12
1.57e-07	-1.05435	XPNPEP1
1.61e-07	-1.19685	GOLT1B
1.65e-07	5.2101	GREB1
1.66e-07	1.15866	AP1AR
1.66e-07	-2.22531	MT1X
1.7e-07	-1.58593	MAPKBP1
1.72e-07	4.31628	SIDT1
1.73e-07	0.923799	TOB2
1.75e-07	1.79753	PER2
1.78e-07	1.73133	TJP3
1.81e-07	-1.80074	HYI
1.81e-07	0.95074	KIF4A
1.84e-07	-5.67288	IL1B
1.87e-07	5.02151	MGP
1.91e-07	1.67994	SYNGR1
1.92e-07	1.31755	SPATS2
1.93e-07	-4.46324	ANXA1
1.95e-07	-5.30458	C3
1.99e-07	4.47592	ABAT
1.99e-07	-1.19393	SHOX2
2.03e-07	-1.26769	CD70
2.03e-07	2.62741	HLTF
2.05e-07	-4.0171	FGFBP1
2.11e-07	-1.61229	ARPC1B
2.13e-07	1.40595	GYG2
2.14e-07	4.21723	SYCP2
2.15e-07	1.6971	H1FX
2.24e-07	-1.06295	CTSB
2.24e-07	1.03257	SHTN1
2.34e-07	-1.09894	ZBTB20
2.36e-07	-5.89354	CDA
2.36e-07	2.58043	TAF9B
2.44e-07	1.32746	PRR36
2.47e-07	-1.25118	IL7R
2.48e-07	-1.17842	TP63
2.51e-07	1.57589	HLA-DQB1
2.52e-07	2.76354	CAP2
2.52e-07	1.54834	BCAM
2.58e-07	-5.17931	FSTL1
2.58e-07	-1.17115	UXS1
2.73e-07	2.20154	MORC4
2.75e-07	0.907304	TMED10
2.79e-07	-1.21646	KLHL21
2.8e-07	2.70231	C4orf19
2.83e-07	-1.81839	PHLDA1
2.9e-07	1.40808	CYB561
2.92e-07	1.84821	CRY1
3.03e-07	0.958097	MRS2
3.04e-07	1.32112	RANBP9
3.07e-07	2.02348	IQCK
3.1e-07	-2.79987	ARHGAP22
3.22e-07	-1.19717	ZBTB38
3.28e-07	-1.18517	MINK1
3.3e-07	1.37571	PPFIA3
3.37e-07	1.04006	SUV39H1
3.38e-07	0.991758	ZNF235
3.49e-07	2.44401	BLNK
3.5e-07	2.19691	NEMP1
3.52e-07	-3.65431	AGT
3.54e-07	-2.00192	ACOT11
3.55e-07	0.993168	EMC9
3.56e-07	-1.10691	TM7SF3
3.59e-07	0.94511	MOAP1
3.76e-07	-1.25325	MOK
3.78e-07	1.61049	LOC730101
3.83e-07	1.70213	SH3BGR
3.88e-07	1.30998	ULK1
3.92e-07	-3.05601	TNFSF9
3.93e-07	1.86572	NUCB2
3.94e-07	1.09463	ICK
3.96e-07	0.967236	PARP2
4.02e-07	-1.36262	AVEN
4.05e-07	-1.48824	PLEKHA5
4.06e-07	1.15012	POLA2
4.13e-07	-3.65353	TGFB2
4.26e-07	-3.12483	SIK1
4.31e-07	1.00661	ACVR1B
4.34e-07	2.48507	ZNF468
4.35e-07	1.39547	STAU2
4.38e-07	-1.34904	THBS1
4.39e-07	-1.19977	RECK
4.42e-07	1.42516	TUG1
4.46e-07	5.70634	CXCL12
4.54e-07	1.32019	ZNF136
4.63e-07	4.65166	ANXA9
4.79e-07	-4.60988	TPM2
4.8e-07	1.22945	SLC50A1
4.8e-07	1.09135	THEM6
4.88e-07	-3.45937	FAT1
4.9e-07	-1.03153	ADGRG2
4.92e-07	-1.65219	MYO1E
4.95e-07	0.921397	PDS5B
5.02e-07	1.36674	SIAH2
5.09e-07	-0.931186	MME
5.11e-07	1.99656	METTL18
5.13e-07	-2.0659	CYP26B1
5.17e-07	3.03881	CBFA2T3
5.23e-07	-2.78322	C10orf10
5.31e-07	1.54599	SIGIRR
5.33e-07	0.944071	TDG
5.37e-07	-1.11747	MAOA
5.41e-07	1.53671	ZNF32
5.56e-07	-2.06144	SLC16A1
5.56e-07	-1.44304	KANK1
5.58e-07	-1.9322	TLN1
5.79e-07	-1.90863	AREG
5.81e-07	-2.15078	CDC42EP3
5.84e-07	-2.75333	LOX
5.91e-07	-3.70855	PXDC1
5.94e-07	1.54132	KIF22
5.94e-07	-1.2639	DYRK3
5.94e-07	1.47281	OAZ3
5.95e-07	0.920839	FRAT2
6.1e-07	-1.95257	CCDC68
6.13e-07	4.0831	IGFBP2
6.15e-07	2.31752	ZNF443
6.23e-07	-3.61455	AKR1C3
6.27e-07	1.19655	LSM5
6.3e-07	0.951003	RAB33B
6.55e-07	-1.30434	LRRK1
6.61e-07	-1.21888	KLF7
6.64e-07	2.02326	SGK3
6.66e-07	-3.32458	CAPG
6.74e-07	-1.04299	ANTXR1
6.75e-07	-1.42202	LTBP2
6.9e-07	-4.63853	CXCL3
6.94e-07	-4.73899	NT5E
7e-07	-1.67553	NPAS2
7e-07	1.04552	GTF3C4
7.03e-07	-1.74354	MT2A
7.06e-07	-2.27103	ARNTL2
7.1e-07	-3.15078	MCTP2
7.34e-07	-2.66275	ST5
7.61e-07	-1.64143	SGCB
7.96e-07	-1.33195	LY96
8.32e-07	0.976397	PRRC2B
8.34e-07	-2.33889	SH3BGRL3
8.42e-07	-1.08512	HOMER3
8.51e-07	1.31154	ZNF682
8.71e-07	-1.64186	PVR
9.06e-07	1.65253	UBFD1
9.1e-07	1.00317	RNF130
9.17e-07	-2.81294	THBD
9.28e-07	2.2779	RHOB
9.43e-07	1.48466	SPATA2L
9.44e-07	1.72976	HILPDA
9.56e-07	-1.80963	PROS1
9.68e-07	1.41586	PIGA
9.79e-07	-2.82796	PLAGL1
9.94e-07	1.27707	GLUD2
1e-06	1.05553	LRRC1
1.01e-06	1.75912	PPDPF
1.01e-06	-1.53534	MICALL1
1.04e-06	1.12244	CACNA1D
1.05e-06	-1.11078	PDLIM7
1.06e-06	1.16413	TRPM4
1.09e-06	-1.76072	GOLGA8A
1.09e-06	-2.18629	TAF1A
1.1e-06	-2.33663	CCDC88A
1.11e-06	1.24524	TMEM254
1.14e-06	-2.24598	RIPK4
1.14e-06	2.44083	SULT2B1
1.15e-06	-1.11418	CLDND1
1.19e-06	1.56163	HOOK1
1.21e-06	1.97586	DDAH2
1.22e-06	1.3848	DDAH1
1.22e-06	-2.42913	F2RL1
1.22e-06	1.90058	PLCXD1
1.25e-06	-2.14208	DUSP10
1.26e-06	-1.60393	TPRA1
1.27e-06	0.92453	WEE1
1.29e-06	-2.27571	TOR4A
1.29e-06	1.87024	ANK3
1.29e-06	1.94894	TTC3
1.32e-06	-1.00468	RNF8
1.32e-06	-1.12894	PPP1R15A
1.33e-06	1.97966	RALGAPA1P1
1.33e-06	1.53549	GPD1L
1.36e-06	0.993931	ZER1
1.36e-06	-2.68445	TIMP1
1.37e-06	-1.17314	AIDA
1.37e-06	1.90617	ECT2
1.38e-06	1.23409	ZNF45
1.38e-06	1.64638	SH3GLB2
1.38e-06	-0.902886	IER5
1.38e-06	1.05765	SPAG5
1.39e-06	-1.50886	SHC1
1.4e-06	-1.25198	FKBP1A
1.41e-06	-1.78901	TREM1
1.41e-06	-1.66445	F10
1.42e-06	-3.31147	STAT6
1.43e-06	-1.25467	ZNF365
1.43e-06	-4.77797	FXYD5
1.44e-06	4.89936	ALDH3B2
1.46e-06	1.264	NME3
1.47e-06	1.1759	MIS18A
1.5e-06	1.773	SHROOM2
1.54e-06	1.237	ADRA2C
1.54e-06	-2.16427	SVEP1
1.55e-06	3.14123	ELL3
1.56e-06	1.26167	RARA
1.58e-06	-2.47575	RND3
1.6e-06	-1.12045	SH2D3A
1.62e-06	1.25757	PDHX
1.62e-06	-1.31569	P4HA2
1.63e-06	1.09272	GK
1.69e-06	1.3699	NFATC1
1.7e-06	-3.12051	PCDH7
1.71e-06	2.17077	CBS
1.72e-06	-1.0827	CLTB
1.75e-06	3.64198	MAPT
1.76e-06	-2.02687	PCSK1
1.78e-06	-2.86329	KLF5
1.88e-06	1.29667	FKBP4
1.89e-06	-0.935666	SPEG
1.91e-06	2.44372	ICA1
1.92e-06	0.942052	MTHFD2
1.95e-06	-4.3077	PLAC8
1.97e-06	-1.18632	MAP7D3
1.99e-06	-1.43365	ABLIM3
2e-06	-1.16496	ACTN4
2.02e-06	1.36773	MAZ
2.03e-06	-3.78113	MMP2
2.13e-06	0.998128	KANSL2
2.14e-06	-1.03008	PTPN14
2.16e-06	0.930107	CBX5
2.17e-06	-1.69679	DCTD
2.18e-06	-1.82349	MAP4K4
2.18e-06	0.942359	SSBP3
2.19e-06	-2.08635	PEA15
2.26e-06	0.962024	WWP1
2.26e-06	1.71909	EZH2
2.34e-06	2.40332	DENND2D
2.36e-06	-1.08714	BEGAIN
2.44e-06	-1.95599	PNPLA6
2.45e-06	1.19564	PKP4
2.46e-06	-1.43255	NENF
2.5e-06	-1.96878	TMEM100
2.51e-06	-1.60118	FGD6
2.54e-06	1.71995	TOP2B
2.56e-06	-1.55297	CARS2
2.56e-06	-1.53848	MPP1
2.56e-06	-2.92266	PROCR
2.6e-06	-1.89485	LARP6
2.61e-06	4.72396	GSTM3
2.62e-06	-1.16507	FYB
2.68e-06	-1.30803	TNFRSF12A
2.71e-06	-4.34025	CTGF
2.71e-06	1.75199	ETNK2
2.75e-06	2.04658	NCAM2
2.76e-06	1.41563	EGLN3
2.76e-06	-2.16679	FBLN1
2.8e-06	-0.95119	PHLDB1
2.82e-06	-1.64956	ARHGEF4
2.86e-06	-1.23317	BCAP29
2.86e-06	1.52747	RABGAP1
2.91e-06	2.31775	BRWD1
2.93e-06	-0.956724	ASB1
2.98e-06	1.56936	AVL9
2.98e-06	-2.2149	DIXDC1
2.99e-06	-1.20322	CARD10
3.01e-06	1.18142	TLN2
3.02e-06	-0.997425	FURIN
3.03e-06	-1.35043	FLII
3.05e-06	1.52872	UBL3
3.05e-06	2.77723	HEY2
3.05e-06	-0.947283	PCOLCE2
3.06e-06	-4.34286	PLAT
3.07e-06	-1.00886	ST3GAL2
3.11e-06	-3.22132	FST
3.14e-06	-4.39982	PI3
3.21e-06	1.5155	THUMPD1
3.22e-06	-0.920837	ANXA2P2
3.25e-06	1.26064	LMF1
3.26e-06	1.06761	ELP4
3.3e-06	-1.79934	KRT34
3.33e-06	1.53367	ABCA3
3.34e-06	-1.32087	RGCC
3.4e-06	2.44289	TM7SF2
3.44e-06	2.29563	ISYNA1
3.44e-06	-4.44516	NCF2
3.48e-06	-1.39423	MAP3K5
3.48e-06	-3.55943	RIN2
3.55e-06	-2.85429	TNFAIP3
3.61e-06	0.954992	RBBP7
3.66e-06	-2.10426	ADAM19
3.67e-06	1.2509	EAPP
3.69e-06	1.92918	CERS6
3.7e-06	1.8008	LMCD1
3.73e-06	1.34535	NAGA
3.77e-06	2.78695	CLSTN2
3.84e-06	1.14696	RAB17
3.9e-06	4.62591	C14orf132
3.91e-06	2.27974	DNMT3A
3.92e-06	-0.929467	TMEM50A
3.95e-06	1.24311	SLC37A4
3.95e-06	-1.85668	PLAUR
3.96e-06	0.977791	PDHA1
3.97e-06	-0.959021	CAV2
4.13e-06	-1.8408	TLR3
4.27e-06	-1.44339	FOSL2
4.29e-06	1.507	SETMAR
4.34e-06	-4.56019	OSBPL3
4.42e-06	-0.913282	GNPAT
4.47e-06	-2.0203	SPTBN1
4.53e-06	1.25389	RPAP3
4.53e-06	-2.72174	SLC35G2
4.56e-06	-1.97299	CAST
4.58e-06	0.912254	MYH14
4.72e-06	-0.931594	IRS2
4.74e-06	1.62994	ARID4A
4.77e-06	1.7489	ZHX2
4.81e-06	1.02809	EPHB3
4.81e-06	-1.39363	GPC1
4.83e-06	1.47635	GINS2
4.84e-06	1.38134	ASMTL
4.84e-06	0.972085	ZNF764
4.84e-06	2.74469	ATP2A3
4.86e-06	-1.42076	CYP4F11
4.9e-06	-1.59661	PARP4
4.95e-06	1.20889	ZNF329
5.05e-06	1.69181	RHOH
5.19e-06	0.968133	AGAP1
5.21e-06	-3.90527	SAA1
5.29e-06	1.24723	DNA2
5.34e-06	-1.05575	NDEL1
5.35e-06	1.23709	CACNA1H
5.46e-06	-1.6675	DESI1
5.46e-06	-1.11972	PPP2R1B
5.48e-06	-2.64629	FNDC3B
5.52e-06	1.62467	FAM46C
5.55e-06	-2.50497	MVP
5.6e-06	1.36796	ENPP4
5.63e-06	-1.09999	FOXO1
5.72e-06	2.15524	RALGAPA1
5.72e-06	-2.21554	RGS20
5.8e-06	1.03169	CPE
5.89e-06	-1.04155	SIK3
5.97e-06	1.54792	ZFYVE16
6.01e-06	-1.29339	CLCA2
6.06e-06	-1.18796	TSPAN3
6.25e-06	-1.04567	PTK2B
6.31e-06	-4.30548	LAMB1
6.32e-06	-1.18465	DENND3
6.35e-06	-1.01848	ADGRL3
6.38e-06	1.7572	GSR
6.46e-06	-1.18667	SP100
6.54e-06	-3.47651	SRGN
6.58e-06	-1.4381	MMP7
6.6e-06	0.917428	NFATC2IP
6.64e-06	1.56228	TMEM251
6.68e-06	1.07247	TAF11
6.69e-06	1.37343	LAGE3
6.7e-06	-1.68686	NAB1
6.75e-06	-1.31743	COL4A5
6.87e-06	1.25583	DCAF11
6.92e-06	-2.90841	SEL1L3
6.93e-06	-2.12078	STEAP3
6.93e-06	1.48185	CCDC22
6.99e-06	1.00303	VPS45
7e-06	1.81973	SH3BP5
7.05e-06	-3.52975	HS3ST1
7.2e-06	1.34737	HERC1
7.24e-06	2.00462	SMA4
7.31e-06	-3.24364	NAV2
7.34e-06	0.996564	WFS1
7.38e-06	1.22362	NAIP
7.48e-06	1.1079	SUB1
7.56e-06	1.28181	OIP5
7.58e-06	-0.951333	LIMA1
7.71e-06	-1.15913	CAB39
7.75e-06	0.965866	44626
7.78e-06	-1.06575	PARP3
7.82e-06	-2.69608	COL13A1
7.85e-06	1.05229	PPFIA1
7.9e-06	1.31104	TPD52
7.92e-06	2.3001	FNBP1L
7.96e-06	-1.47123	TARBP1
8.05e-06	1.26085	ATP6AP2
8.06e-06	0.928337	EXD2
8.19e-06	-1.78044	SACS
8.28e-06	0.967232	ZMYM5
8.32e-06	1.36221	PPAT
8.34e-06	2.34874	VAV3
8.36e-06	-1.0981	LRP1
8.55e-06	-4.43679	GPRC5A
8.71e-06	-3.02729	TM4SF1
8.81e-06	-1.49712	IL18R1
9e-06	1.54167	HACD3
9.22e-06	-2.29469	SLFN12
9.29e-06	1.84671	SUCO
9.36e-06	-1.13873	CYLD
9.47e-06	-2.09593	TIGAR
9.48e-06	-1.41287	RRAS
9.61e-06	2.22931	ALDH5A1
9.61e-06	1.01089	ZNF688
9.88e-06	1.83782	LTBP3
9.89e-06	1.16661	FAM184A
9.93e-06	0.958341	DCK
9.98e-06	1.26257	SCAI
1e-05	-3.05178	IL11
1.03e-05	1.45062	SLC19A2
1.04e-05	1.42034	MKL2
1.04e-05	-2.66748	ADM
1.05e-05	1.70933	ZNF131
1.06e-05	0.926492	FOXRED2
1.07e-05	1.64715	PBLD
1.07e-05	1.99953	TRMT12
1.08e-05	-2.50421	LIF
1.08e-05	-1.93217	SDHAF3
1.08e-05	1.19525	ZNF227
1.08e-05	-2.28883	IGF2BP2
1.09e-05	-3.66215	PDGFC
1.12e-05	-3.86846	GPR87
1.13e-05	1.42605	MERTK
1.13e-05	-3.89825	COL6A3
1.13e-05	-0.95421	MAPRE2
1.13e-05	1.27829	TGFB3
1.14e-05	-1.16008	ASAP1
1.14e-05	1.22602	PASK
1.15e-05	1.98737	CTNND2
1.17e-05	0.977322	RNF41
1.17e-05	-2.12841	RGS2
1.18e-05	-1.12016	TNFRSF10C
1.21e-05	1.07614	GOLGA5
1.22e-05	2.38674	MGAT4A
1.22e-05	1.68052	TMPO
1.22e-05	-2.1729	CSF2
1.23e-05	-0.901643	MSX1
1.24e-05	-2.33713	AKT3
1.25e-05	-0.90616	DOCK1
1.27e-05	1.26577	CAND1
1.27e-05	2.01139	COBL
1.29e-05	1.28055	FZD4
1.3e-05	1.36807	RAD1
1.31e-05	1.74789	MSH2
1.33e-05	1.70355	MAP2K6
1.36e-05	2.53474	LHX2
1.36e-05	2.30274	ZNF107
1.37e-05	-3.388	HBEGF
1.38e-05	0.916588	RHPN1-AS1
1.39e-05	-4.66487	TCEAL9
1.4e-05	0.971583	KRT8
1.42e-05	2.82424	CA8
1.42e-05	0.963468	ZNF230
1.42e-05	0.940822	YPEL1
1.42e-05	1.08617	PPP2R5E
1.43e-05	-2.96797	HSD17B11
1.44e-05	-0.917577	EGLN1
1.44e-05	-2.03941	QKI
1.44e-05	-2.4909	TMBIM1
1.45e-05	0.912837	CENPQ
1.45e-05	-1.09431	TNS2
1.48e-05	-1.16409	PDLIM1
1.5e-05	-0.963067	ARL6IP5
1.51e-05	1.01386	RAD51
1.53e-05	1.37225	ADGRL1
1.55e-05	1.57834	GNMT
1.58e-05	-1.65623	GBE1
1.62e-05	1.44726	FAM117A
1.63e-05	1.13713	PI4KA
1.64e-05	-1.86519	CFH
1.64e-05	-1.40458	SOX15
1.65e-05	1.0865	DHFR
1.65e-05	1.75605	RBM38
1.69e-05	-4.73203	CSTA
1.72e-05	-2.83393	TSPO
1.73e-05	1.22686	ATXN3
1.74e-05	-1.22655	GNG12
1.74e-05	2.12661	CSAD
1.75e-05	-3.3296	SPRY2
1.75e-05	-1.3013	YBX3
1.77e-05	-1.31471	PCBP4
1.77e-05	2.10604	FA2H
1.78e-05	-2.45554	MLLT11
1.78e-05	-3.56601	INHBA
1.8e-05	0.919002	DLG3
1.82e-05	-2.06301	TAGLN
1.84e-05	-1.61659	SOCS1
1.86e-05	-4.80395	BTG3
1.87e-05	-1.36668	EDNRB
1.88e-05	1.23058	SLC35A3
1.9e-05	-1.9456	PON2
1.93e-05	-1.24275	SLC30A1
1.94e-05	1.26003	STAG2
1.96e-05	0.999956	UBE3A
1.96e-05	1.23512	ZNF345
1.96e-05	1.28534	TMEM38B
1.96e-05	1.15879	SEL1L
1.99e-05	1.61525	UHRF1BP1L
2.04e-05	-1.09688	CREB5
2.08e-05	-1.3633	ACY1
2.1e-05	1.23466	PAIP2B
2.11e-05	1.45722	SLC19A1
2.13e-05	-1.1771	TJP2
2.14e-05	1.86785	IFT122
2.14e-05	-1.99506	PAPPA
2.16e-05	0.957731	BCAS4
2.16e-05	0.929513	HIST1H2AM
2.16e-05	1.32924	YBX2
2.2e-05	1.77114	ZBTB10
2.2e-05	1.03649	SOX13
2.21e-05	1.20747	PRPF6
2.22e-05	-1.42675	NR3C1
2.22e-05	-1.60876	ZMAT3
2.22e-05	1.25064	KMT5B
2.23e-05	-2.87923	CRIM1
2.24e-05	1.20797	ZNF24
2.24e-05	-5.83483	CAV1
2.24e-05	1.0218	ZNF354A
2.26e-05	2.06301	DOPEY2
2.28e-05	1.59703	CRIP2
2.28e-05	-1.67842	BDNF
2.3e-05	-2.7643	KRT7
2.3e-05	-1.66404	NECTIN3
2.32e-05	-1.1094	TAGLN2
2.33e-05	-2.46366	RUNX1-IT1
2.33e-05	1.33013	BLM
2.34e-05	-1.17159	TPST1
2.35e-05	1.83278	TRIM24
2.39e-05	1.69312	ZNF140
2.41e-05	-1.21072	PLEKHA1
2.43e-05	0.997477	RALGPS1
2.49e-05	-1.13301	USB1
2.5e-05	-1.07269	MR1
2.54e-05	-1.33321	MPZL1
2.54e-05	-2.45885	ALPP
2.58e-05	1.37933	C1orf56
2.6e-05	0.976921	ATP7B
2.67e-05	1.54538	ASTN2
2.68e-05	1.02988	SULT1A1
2.7e-05	0.949019	PRR7
2.72e-05	-3.15448	PPBP
2.72e-05	1.80958	PPP1R3D
2.72e-05	1.26108	ODF2
2.77e-05	-1.28286	ENTPD4
2.79e-05	1.75455	NIPBL
2.81e-05	-1.02333	BAIAP2
2.81e-05	-1.19908	ITGA1
2.84e-05	-1.43761	SLC31A2
3e-05	-1.35322	EVC
3.02e-05	-2.24399	PGBD5
3.03e-05	1.03863	CCZ1
3.05e-05	-1.80006	PTGS1
3.06e-05	-1.05892	GPR161
3.11e-05	1.01388	ZFP30
3.13e-05	-2.24078	BAG2
3.19e-05	1.26866	FAM186A
3.25e-05	-0.917364	GUK1
3.26e-05	1.36757	APOO
3.28e-05	1.00309	TIMELESS
3.34e-05	1.18856	ZNF26
3.36e-05	1.37462	ZNF84
3.37e-05	-0.957538	PELO
3.37e-05	-2.97554	F2R
3.38e-05	-2.14954	MXRA7
3.4e-05	-1.34461	ECM2
3.41e-05	-1.01959	PAQR5
3.45e-05	-3.90994	ALDH1A3
3.51e-05	1.22763	FRAT1
3.53e-05	1.6411	FANCI
3.54e-05	-3.91297	EGFR
3.56e-05	2.2804	P2RX4
3.57e-05	1.49686	RMI1
3.58e-05	-1.52416	CLCF1
3.59e-05	1.18929	NIPSNAP1
3.59e-05	-1.69175	CAPN2
3.61e-05	-1.86774	ANKRD1
3.65e-05	1.34474	FAM168A
3.65e-05	1.92046	DBNDD1
3.7e-05	2.01647	PLBD1
3.81e-05	1.21871	CCNE2
3.89e-05	1.28526	LRIF1
3.89e-05	2.58408	MLPH
3.95e-05	0.944859	BUB1B
4e-05	1.72706	BBOF1
4e-05	3.15103	IRX5
4.03e-05	2.79771	ERBB4
4.04e-05	-1.55632	ROBO3
4.04e-05	-1.24877	LIMS1
4.08e-05	1.05027	IFT140
4.08e-05	-1.64166	TUBB6
4.12e-05	-1.54504	DSG2
4.13e-05	1.23129	TBK1
4.14e-05	0.976992	USP46
4.15e-05	-1.07124	EPHB2
4.17e-05	-0.911975	LAMC1
4.17e-05	-1.17283	UROD
4.22e-05	1.36213	TBL1X
4.28e-05	2.26117	PRR15L
4.28e-05	-1.0802	RRAS2
4.28e-05	-3.41373	HEG1
4.28e-05	-1.0395	CD68
4.29e-05	1.35976	OVOL2
4.31e-05	1.84736	MAN1C1
4.31e-05	1.63795	ARID5B
4.33e-05	-1.03998	IFFO1
4.35e-05	1.2264	SKP2
4.38e-05	1.12514	CPT1A
4.39e-05	1.12678	ZNF839
4.42e-05	1.38736	SUOX
4.42e-05	1.44149	RUNDC3B
4.43e-05	1.45325	ARMCX5
4.47e-05	1.03093	PPP2R5C
4.47e-05	-1.87076	AKR1B10
4.54e-05	1.23296	SENP6
4.58e-05	-0.917315	TNFAIP8
4.61e-05	-0.999051	SAMD4A
4.63e-05	1.00557	SRP54
4.65e-05	-0.947205	TEAD1
4.73e-05	1.0302	VWA1
4.75e-05	2.55228	EPCAM
4.76e-05	-0.930322	ALDH1B1
4.76e-05	1.13083	MGA
4.77e-05	-0.914801	PTN
4.79e-05	-2.36732	FLRT3
4.82e-05	1.29478	RIMS3
4.9e-05	1.05309	PANK3
4.92e-05	1.13804	UNG
4.92e-05	3.29227	FBP1
4.93e-05	-2.01414	HPCAL1
4.97e-05	4.33626	MPPED2
4.97e-05	-1.35951	KDSR
5.08e-05	-3.61105	SERPINE2
5.3e-05	1.34205	PCCA
5.31e-05	1.63946	PAIP1
5.33e-05	-3.62071	SLPI
5.34e-05	1.26122	ANKHD1
5.34e-05	-1.17814	SCPEP1
5.35e-05	-1.62134	SSH1
5.37e-05	-1.02275	DPY19L1
5.48e-05	-1.29774	TAX1BP3
5.49e-05	-0.942216	RNF126
5.55e-05	-1.4817	KLHL2
5.59e-05	-1.26887	SDC3
5.65e-05	-1.14737	ZAK
5.73e-05	-2.08923	NXPE3
5.79e-05	-1.94432	ITGB8
5.85e-05	0.91816	NXT2
5.89e-05	1.00022	SLC5A6
6e-05	1.27431	RNFT2
6.07e-05	-1.15589	RAB4A
6.08e-05	-1.66921	CPOX
6.17e-05	-1.03628	ADD2
6.18e-05	-1.05533	TRIM38
6.21e-05	-1.22869	JAM3
6.3e-05	1.07092	ZNF222
6.37e-05	0.977744	UTP14C
6.38e-05	1.04145	LMNB1
6.47e-05	2.59155	PRKAR2B
6.54e-05	-1.42386	MDFIC
6.7e-05	-1.12909	FASTKD1
6.75e-05	-1.02741	CDK18
6.75e-05	-1.33982	OGFRL1
6.76e-05	1.36207	RAD54B
6.77e-05	-1.05154	SLC22A4
6.77e-05	1.43057	TBC1D15
6.82e-05	-1.27526	ITGB4
6.92e-05	-2.64919	MICAL2
6.93e-05	1.65657	ATMIN
7.02e-05	2.03979	FARP1
7.13e-05	-1.39077	TSNAX
7.13e-05	1.08647	DROSHA
7.19e-05	-0.928453	SLC25A12
7.2e-05	1.39498	SLC25A36
7.22e-05	1.20491	SERTAD3
7.32e-05	1.5565	CYP4B1
7.34e-05	-1.01882	IGF2R
7.38e-05	1.62804	PIP5K1B
7.4e-05	-1.47764	DDIT4
7.48e-05	3.1485	FGFR4
7.5e-05	1.21097	MARCKSL1
7.5e-05	-1.77958	GRK5
7.55e-05	-2.35795	RANGRF
7.63e-05	-1.04718	HEATR1
7.69e-05	-0.958411	PLOD3
7.79e-05	1.71331	STON1
7.86e-05	-1.00694	RPS27L
7.88e-05	-1.19935	LTBR
7.98e-05	1.23704	ZNF350
8.15e-05	1.94189	ISOC1
8.15e-05	-1.15179	UBE2E3
8.26e-05	1.31799	MCF2L-AS1
8.47e-05	-2.21452	ENG
8.48e-05	-3.75772	STEAP1
8.52e-05	-1.30987	CFLAR
8.54e-05	-2.25303	ADAM8
8.59e-05	-2.20342	PARVA
8.67e-05	1.40331	MRPS30
8.69e-05	-0.90385	PORCN
8.71e-05	-1.18733	NPC1
8.72e-05	-1.36607	MITF
8.91e-05	0.940498	RNF114
9.01e-05	1.25253	MTF2
9.05e-05	1.18999	PDCD6
9.06e-05	1.12577	TMEM160
9.07e-05	-1.08043	UROS
9.14e-05	-2.09156	DHRS3
9.21e-05	1.03291	ARFGEF2
9.3e-05	1.44756	ARMCX6
9.32e-05	0.988509	PGGT1B
9.44e-05	0.939105	CEP192
9.51e-05	-2.3529	ALOX5AP
9.63e-05	-2.09164	CAPRIN2
9.65e-05	-1.34344	KRT75
9.67e-05	1.84523	GGA2
9.77e-05	0.919379	KLHDC3
9.8e-05	-0.97069	POMGNT1
9.8e-05	-1.46482	MYLK
9.9e-05	0.990986	RNF208
9.93e-05	1.18221	BATF
0.0001	-1.15528	SKI
0.000101	-2.98481	HSD17B2
0.000102	-0.918586	DIEXF
0.000102	1.80267	E2F8
0.000102	-1.80495	SOD2
0.000102	-2.83494	DPYD
0.000103	1.22677	TST
0.000103	-1.52644	SUSD5
0.000104	1.02892	AURKA
0.000104	0.922905	GLE1
0.000105	1.43716	VASH2
0.000105	-1.00332	CHIC2
0.000105	-2.42996	LYN
0.000106	-2.16514	CNN2
0.000109	1.10309	ZSCAN32
0.00011	2.43904	ZSCAN18
0.000111	1.23901	BCOR
0.000112	2.07162	RAB26
0.000112	-2.43851	AKR1C1
0.000112	1.09632	REPS2
0.000113	-3.24138	AHNAK2
0.000113	-2.4632	CASP4
0.000113	1.07363	C9orf116
0.000115	-2.33937	MOCOS
0.000118	0.983257	EED
0.000118	1.02142	PMF1
0.000119	1.03826	RTN3
0.000121	2.65021	SLC16A6
0.000122	-2.11304	ABCC4
0.000122	-2.48927	IL36G
0.000122	1.34577	CACNB3
0.000123	1.3446	TRAPPC13
0.000125	1.09742	OGG1
0.000125	-0.959616	CDK5R1
0.000127	1.52002	MFN1
0.000127	-3.05589	AKR1C2
0.000128	-1.00912	NCK1
0.000128	-1.26046	CES1
0.000128	1.15307	FBXW2
0.00013	1.12258	TTF1
0.00013	1.4845	ERI2
0.00013	-1.36149	COLGALT1
0.00013	-2.00235	TRIP10
0.00013	1.08139	ZNF43
0.000132	-1.58966	BDKRB1
0.000132	1.29962	AHNAK
0.000134	4.13967	CCDC170
0.000134	-0.952162	STAT5A
0.000135	-1.6411	SLC39A8
0.000136	-2.39224	LHFP
0.000136	1.13378	TMPRSS2
0.000136	-2.2941	EHD2
0.000136	0.989947	ANKRD12
0.000139	1.06882	PRIM1
0.00014	1.83058	IRS1
0.00014	-1.51375	TRHDE
0.000141	0.930529	ZMYND11
0.000141	-1.65575	DERA
0.000142	-1.54245	VCL
0.000142	1.43438	PLA2G16
0.000142	1.09853	PCBP2
0.000142	1.24598	CLMN
0.000143	-3.02851	IGF2BP3
0.000145	-1.04738	BAX
0.000147	1.00392	UAP1L1
0.000147	-1.10528	PDE4D
0.000148	1.13119	CARD14
0.000149	-2.46756	NOV
0.00015	1.20781	PCMTD2
0.00015	-0.941118	MAP2K3
0.00015	-1.23096	ANXA11
0.000151	1.80321	ZNF75D
0.000152	1.23134	ASF1A
0.000153	1.87188	AP1M2
0.000155	-1.05004	SFXN3
0.000156	-1.20512	SLC2A5
0.000156	0.941659	BRIX1
0.000156	-1.13966	RECQL
0.000159	1.1188	RAB11FIP3
0.00016	1.97682	MLF1
0.00016	1.27849	CTPS2
0.000161	2.16923	TRIM33
0.000162	3.46835	TOX3
0.000164	0.960193	LHPP
0.000165	1.12512	PLK4
0.000166	0.991423	ALMS1
0.000167	0.997714	SYT17
0.000167	0.966849	DPM1
0.000167	0.936385	HNRNPUL1
0.000169	1.0455	ZNF226
0.000169	2.28694	MYO5C
0.00017	-1.90758	THEMIS2
0.000171	1.40093	LRRC8B
0.000172	-0.90693	TRAK1
0.000173	1.34183	BBS4
0.000174	2.02827	CACNG4
0.000176	1.77457	WWOX
0.000177	0.912869	NDC80
0.000178	-2.14018	MET
0.000178	1.25226	LOC81691
0.000178	-1.38218	ATP2A2
0.000178	-4.34268	MSLN
0.000179	1.09233	NAT1
0.000179	-4.01746	FABP5
0.000179	-1.24786	STK10
0.00018	1.56094	RPL39L
0.000186	1.17401	POLD3
0.000187	-1.47494	F8
0.000191	2.62733	OR7E14P
0.000191	-1.07803	RASAL2
0.000192	-1.29061	DNAJB6
0.000194	-1.77921	C1RL
0.000194	2.30131	HIST1H3A
0.000197	-0.902043	FAM65A
0.000197	0.902796	RNF144A
0.000199	-0.916455	WTAP
0.0002	0.953837	FLOT1
0.000207	4.46351	RET
0.000207	0.943777	JUND
0.000208	1.19204	MYLIP
0.000208	-1.34539	CEBPD
0.000209	0.963728	RAC3
0.000209	-1.73606	SLC38A4
0.00021	1.92432	ATAD2
0.000211	0.983065	TOR1B
0.000211	0.90841	SYNJ2
0.000213	0.944359	CACNA2D2
0.000213	1.76793	MAP3K1
0.000216	-1.6076	CLCN4
0.000218	-1.05791	CSRP1
0.000218	-1.40822	ITGB1BP1
0.000219	1.52531	NKAIN1
0.000219	-2.22717	MBP
0.000219	0.902711	PRIM2
0.000221	-2.08316	SLAMF7
0.000225	-1.47613	SOAT1
0.000227	1.2702	PEX11A
0.000227	-0.945938	FEZ2
0.000227	-1.36223	SLC26A2
0.000229	1.17988	RFC3
0.00023	0.95844	PRKCH
0.00023	-1.35669	SEMA3A
0.000231	-1.01759	ABCA6
0.000231	1.26423	CPEB3
0.000232	-0.985745	TMX4
0.000236	0.90734	ABHD11
0.000236	2.01958	CRABP2
0.000238	1.26279	PAOX
0.000245	2.49587	TRIL
0.000246	0.902627	CXorf40A
0.000247	1.58769	ICAM3
0.00025	-2.1865	FAS
0.000252	-0.977258	ETHE1
0.000252	0.992304	SCARB2
0.000252	-1.72164	IGFBP1
0.000252	-2.24821	SAMSN1
0.000258	1.3412	NPTXR
0.000261	-2.46019	ETS2
0.000264	-0.910455	SH3GLB1
0.000266	-0.935842	DENND1A
0.000266	-1.13186	ACO1
0.000272	-1.27659	IFNGR1
0.000272	0.95134	GCH1
0.000273	1.36329	MCM10
0.000275	-1.01957	ITPR3
0.000275	1.85738	PLPP2
0.000276	1.06092	RRN3
0.000277	-1.05404	PML
0.000278	-1.2508	ITGAV
0.000281	2.44587	TESMIN
0.000281	-1.26917	IL1RAP
0.000282	1.02039	GAPVD1
0.000282	-1.08462	PYGB
0.000287	1.23985	NPDC1
0.000294	-0.934505	BCL2L1
0.000296	-3.28794	KRT81
0.000297	2.00096	DCP2
0.000301	-2.17083	ETV5
0.000301	-0.972094	EIF5A
0.000305	-1.84398	SPOCK1
0.000306	2.01942	H2AFJ
0.000307	1.19583	THOC2
0.000309	1.0357	C5orf22
0.000312	1.12162	HTATSF1
0.000313	2.07139	HIPK1
0.000317	-1.06412	APOBEC3G
0.000322	-1.25253	AKAP12
0.000329	-1.98233	MAFF
0.000332	-1.59116	BIN1
0.000332	1.18337	PHTF2
0.000333	1.11232	MTMR14
0.000335	-1.7229	SH3TC1
0.000339	-1.74546	AK2
0.000342	-3.52835	CD14
0.000342	-1.29156	DNAJB4
0.000343	-1.42344	OASL
0.000343	1.23271	GP1BB
0.000343	-1.97156	GLRX
0.000346	-1.32517	MTMR2
0.000352	1.13419	LYRM9
0.000352	1.03511	MORC2
0.000354	-0.941379	SDC1
0.000354	1.3046	PRODH
0.000356	-1.13425	DDX47
0.000364	-1.6845	ST6GALNAC4
0.000364	-1.3564	CORO2B
0.000366	0.967304	REST
0.00037	-3.22928	PDZK1IP1
0.000371	1.65544	FAM110B
0.000371	-1.07134	DAB2
0.000372	1.25238	ZNF174
0.000374	1.49956	GAN
0.000379	1.14795	TRIM45
0.000381	1.23661	FOXN3
0.000383	-1.24259	TCP11L1
0.000384	0.957781	RUSC1
0.000384	1.144	LDLRAD4
0.000385	2.00203	F7
0.000385	1.01414	TCEAL1
0.000385	0.952825	HIST1H4I
0.000385	1.16571	SMUG1
0.000386	1.09436	HLA-DRB1
0.000387	0.968013	ZNF200
0.00039	-1.85275	SGK1
0.00039	1.07261	PPP1R9A
0.00039	1.12784	PLXND1
0.000397	0.977521	GINS1
0.000399	-2.00117	TFPI
0.000402	0.922241	MBIP
0.000402	0.983554	MTFR1
0.000403	-2.16305	CTSZ
0.000404	1.29802	DHRS11
0.000405	1.40092	MARC1
0.000405	-0.98096	ANGPTL4
0.000411	1.20484	CYP2J2
0.000411	1.05487	H2AFV
0.000412	-3.9826	TNC
0.000412	1.99921	ZNF12
0.00042	-1.29898	MCOLN1
0.000425	0.977464	WRB
0.000428	2.48607	NCOA3
0.000436	1.14277	ALDH4A1
0.000437	-1.23119	ERC1
0.000444	0.947856	SAP130
0.000444	-0.939973	GABARAPL1
0.00045	-1.2957	LRP4
0.00045	3.28405	ELF5
0.000455	-0.91942	HIPK2
0.000458	0.921548	E2F1
0.000461	-1.7749	ZCCHC11
0.000462	-1.10456	APBB2
0.000466	1.26927	USP32P2
0.00047	1.23457	MYRIP
0.00047	-0.995994	IL6
0.000471	1.1284	NAAA
0.000478	-1.33665	ITGB2
0.000479	-1.02821	EPPIN
0.000481	-3.32085	SCHIP1
0.000491	0.968633	VAPB
0.000491	1.05726	STX16
0.000493	-2.32593	NXN
0.000496	-0.987334	S100A10
0.000498	2.46147	IQGAP2
0.000498	-1.02825	LIPA
0.000501	-1.38136	HSD17B1
0.000502	-1.27537	PDGFA
0.000503	1.13936	ANGEL1
0.000507	1.1784	ZBTB6
0.000509	0.936328	NCAPG2
0.000515	1.49513	ZNF184
0.000525	4.27898	PGR
0.000525	-1.10071	RRAD
0.000542	-0.929427	HPS5
0.000542	0.921423	MID2
0.000547	-0.947126	MFSD12
0.000551	-1.27946	FLNA
0.000554	-0.947479	ARHGEF2
0.000562	1.03704	MCCC1
0.000566	1.86177	ENPP1
0.00057	1.58685	RFC4
0.000575	1.96292	EVL
0.000576	3.01725	EFS
0.000578	-1.11641	RHOG
0.00058	1.32311	AGA
0.000587	1.08294	WDR70
0.000592	1.13886	GRAMD1C
0.000593	-2.95817	PLS3
0.000601	1.14227	CDT1
0.000603	1.57692	PRSS8
0.000614	1.43811	NBEA
0.000615	1.05782	BCAS1
0.000616	-2.80217	NEFL
0.000622	1.52851	CAMTA1
0.000626	-0.999267	CRYBG3
0.000628	1.28426	PCK2
0.000628	2.02235	KIAA0895
0.000645	1.39164	MLH3
0.000666	-1.87566	KCTD14
0.000669	-1.25514	MYO1B
0.000672	0.96932	SEC61A2
0.000672	-2.1074	STRA6
0.000676	2.29198	RIPPLY3
0.00069	5.79553	TFF1
0.00069	0.931786	KIF16B
0.000691	1.12489	CA5B
0.000697	1.02239	RLF
0.000701	2.86199	TUBD1
0.000703	1.20824	HOOK2
0.000704	-0.997185	RPS6KA1
0.000705	1.27246	GEMIN2
0.000709	-1.3281	PPARG
0.000712	-1.71304	CD55
0.000715	1.90134	DACH1
0.000719	1.08142	ZMYM2
0.000722	1.36096	ZNF148
0.000731	-1.6651	MYC
0.000732	0.933885	CCT5
0.000733	-0.951551	PCSK5
0.000735	1.43663	TPM1
0.000736	1.85607	SLCO4C1
0.00074	1.74455	GCAT
0.000741	1.0683	SMARCD2
0.000743	-1.37215	DLX2
0.000747	1.31311	RRAGD
0.000748	1.02877	NPEPL1
0.000761	1.79852	ZNF91
0.000763	-1.88315	CYBRD1
0.000765	1.00601	NUP155
0.000766	-1.04085	SAV1
0.000769	2.71025	C3orf14
0.000775	0.941572	RAE1
0.000778	1.16845	TIA1
0.000781	-1.02923	CEP104
0.000784	1.60521	PCLO
0.000803	-1.74632	GBP1
0.000806	1.00393	ZNF271P
0.000813	-1.12117	PSME3
0.000819	-1.29121	IKBKE
0.000827	1.15568	THTPA
0.000827	1.18828	MTMR4
0.00083	-2.26413	FJX1
0.000832	0.946158	TMEM135
0.000834	1.23369	TRAPPC8
0.00084	-1.19119	IFIT3
0.000858	-1.3312	PTCH1
0.000858	-2.41594	SLCO3A1
0.000859	-1.65864	SLC16A7
0.000867	0.933154	RBM12
0.000869	1.03302	FGF12
0.00087	-1.12828	AURKAPS1
0.000874	-1.31713	SLC2A3
0.000875	1.17905	CDK19
0.000881	1.27544	SLC44A4
0.0009	1.47005	WWC3
0.000902	-1.52719	C1orf106
0.000912	1.50205	ACOT2
0.000916	-1.03776	COX20
0.00092	-1.09202	TP53TG1
0.000923	3.28905	GFRA1
0.000924	-1.12612	CCND3
0.000932	-1.29748	CTSS
0.000936	2.22528	C1orf115
0.000939	1.61316	RASA4
0.000943	1.66218	PHGDH
0.000944	-2.9051	RAB38
0.000945	-2.98844	IL24
0.000954	-3.83693	BCL2A1
0.000971	1.05148	FBLN5
0.000972	-3.19525	CDCP1
0.000973	1.49419	CHEK2
0.000978	-0.954915	PER1
0.000987	1.65978	DHX40
0.001	1.00506	CHRNA5
0.001	-3.04041	SNX7
0.00101	0.949142	LOC642533
0.00101	2.50187	NOD2
0.00102	1.01063	BPTF
0.00103	1.13972	DIDO1
0.00104	3.9039	AUTS2
0.00104	1.40119	DBF4
0.00104	2.08138	RMND1
0.00104	1.3771	PAPOLA
0.00105	1.10333	CSE1L
0.00105	-1.16686	ANGPT1
0.00106	1.55279	ZNF652
0.00106	0.930409	TRPV1
0.00107	2.11023	B3GALNT1
0.00107	1.00585	ALKBH1
0.00108	3.76486	TFF3
0.00109	-4.72369	LDHB
0.0011	0.903546	RPARP-AS1
0.00111	0.938903	THSD4
0.00111	1.34255	SNX13
0.00112	1.09323	DUS4L
0.00113	1.59713	MYCL
0.00113	1.75166	NPR3
0.00114	1.31197	HIST1H2BG
0.00116	0.950684	SPTLC2
0.00116	2.33304	CFD
0.00116	1.17206	EIF2S1
0.00117	-4.47269	GPX1
0.00117	1.60955	ANXA6
0.00117	1.61048	PSPC1
0.00119	-2.9078	ECHDC1
0.0012	1.0059	NCOA1
0.00121	-1.17317	MMP1
0.00123	1.21464	CCNG2
0.00124	1.78496	BCL2L11
0.00125	-1.34685	SLK
0.00128	-0.993474	RRP15
0.00128	1.09999	MYNN
0.00129	1.43111	SEMA4C
0.00129	1.95995	GALNT6
0.0013	1.20278	MDM1
0.0013	1.70598	CYP2B6
0.00131	-2.08967	OSMR
0.00131	1.38873	REEP1
0.00131	0.916313	CELSR1
0.00131	-1.48507	ST6GALNAC5
0.00132	0.932823	CNOT3
0.00133	2.10096	ZNF83
0.00133	-0.941895	RCBTB2
0.00133	0.933377	BAGE
0.00134	-0.954819	HPSE
0.00134	-1.01936	SLC6A8
0.00135	1.34627	CEP57
0.00135	1.03286	HIST1H2AD
0.00137	-1.22913	FLNB
0.00137	1.37497	WNT4
0.00137	0.93892	SEC22B
0.00137	-3.56076	FHL2
0.00138	-1.55887	PRSS16
0.00138	-2.17637	PTPRG
0.00139	1.27863	SLC12A7
0.00139	1.22704	PC
0.0014	-3.1342	VNN1
0.0014	1.45546	ZNF273
0.0014	1.51294	RSBN1
0.0014	-1.15548	PGF
0.00141	0.911611	TMEM186
0.00144	1.31991	USP8
0.00146	-1.18488	AIM1L
0.00147	-0.901567	PIK3CD
0.00148	1.9693	GSTT1
0.00148	-2.15405	CSF3
0.00148	-0.980166	TMPRSS15
0.00149	-1.77559	MCFD2
0.00149	-1.2283	PMAIP1
0.00149	-1.4372	PNMAL1
0.00151	-3.12675	HSD11B1
0.00152	1.01293	GPR107
0.00152	1.1426	DCUN1D1
0.00153	-3.30798	HS3ST3A1
0.00154	-1.1367	DST
0.00155	1.06194	HIP1
0.00155	1.03381	WDR61
0.00155	1.22891	RYBP
0.00155	-1.80872	AMOTL2
0.00157	-1.59445	LOC645166
0.00159	-1.49542	BTN3A2
0.00162	-1.4149	TES
0.00162	3.57347	ELOVL2
0.00164	1.50186	VLDLR
0.00164	0.901487	CYP2B7P
0.00164	3.12378	SCUBE2
0.00165	2.0415	CDKN2A
0.00165	1.36631	ARMCX3
0.00166	-1.66351	GRB14
0.00166	3.57625	PLCB1
0.00167	0.915774	TSFM
0.00169	-1.84043	ETV1
0.00169	-1.10769	KIAA0930
0.0017	-1.73441	SCNN1A
0.0017	1.30529	CLGN
0.0017	0.995818	BBS1
0.00171	-1.13452	TNIP1
0.00172	-1.59519	PSG5
0.00173	-1.15064	IMPA1
0.00174	-1.03727	PPFIBP1
0.00174	-1.7968	GSPT2
0.00175	-1.23188	CSRP2
0.00175	1.3558	DTNA
0.00175	1.15746	MNS1
0.00177	-1.86554	AMIGO2
0.00178	2.28674	HIST1H2AL
0.00178	-1.0566	MAF
0.0018	-1.57103	SESN1
0.0018	0.995682	HN1L
0.00181	-1.75344	HGSNAT
0.00181	-1.02346	ADPRM
0.00181	-0.998122	SRC
0.00182	-3.88406	CLEC2B
0.00183	-1.22316	REXO2
0.00184	1.22233	NPRL3
0.00186	1.08822	NEO1
0.00187	-1.34793	SAA4
0.00188	-1.29636	SVIL
0.00188	-3.6227	PYGL
0.00188	-1.06209	ALDH3B1
0.00189	-0.992514	NBL1
0.00189	-0.961007	C15orf39
0.00189	-2.11112	TMEM45A
0.0019	1.19843	LPCAT1
0.0019	-0.930232	ITGB3
0.00192	1.02191	STIL
0.00192	-1.52582	FPR1
0.00192	1.04363	OSGIN1
0.00193	1.17081	GATA6
0.00193	-1.23408	ARL4D
0.00195	0.973191	SCAPER
0.002	1.01977	SLC7A8
0.002	-2.10067	CST6
0.00201	-2.90652	DKK3
0.00203	-1.67084	SMURF1
0.00203	-2.81936	TP53I3
0.00205	-1.72856	MECOM
0.00206	1.19439	BMP4
0.00206	1.21692	IGSF3
0.00206	-1.53367	IRF6
0.00206	-2.13087	TPM4
0.00212	-2.49729	S100A6
0.00213	1.37261	AP1G1
0.00214	1.99714	ATP8A2
0.00214	-1.00556	PTAFR
0.00215	-1.0389	IL23A
0.00216	1.09112	EP300
0.00217	1.18133	DNPEP
0.00218	1.13049	ARHGAP35
0.00218	-1.9071	EFNB2
0.00218	-1.67241	IL13RA2
0.00218	1.02359	DSCC1
0.0022	-0.943512	PANX1
0.00224	1.43163	SIKE1
0.00224	-0.949422	TRIM13
0.00224	-1.65629	SLC7A11
0.00225	1.05931	MTMR12
0.00227	1.1988	PP14571
0.00228	-0.962716	SLC35D2
0.00228	1.07899	CRYL1
0.00229	1.16907	MREG
0.00229	1.35626	MED13L
0.0023	0.909239	TRGC2
0.0023	-0.922406	FXN
0.0023	-2.22786	DUSP6
0.00231	1.01861	C9orf16
0.00232	0.938147	SENP5
0.00233	3.35605	CXCR4
0.00233	-0.983619	CRIPT
0.00234	1.05184	ITGAM
0.00234	1.34611	LLGL2
0.00235	-1.38596	EFNA5
0.00237	-0.976374	CDKN1C
0.00239	1.2033	ABCG1
0.00241	-1.75691	ARSJ
0.00242	1.21026	MYCN
0.00242	1.24347	CEP70
0.00244	-1.20638	MSRA
0.00247	0.904149	TOPBP1
0.00248	1.96507	APPBP2
0.00249	2.20446	ANOS1
0.00251	1.49772	RAI2
0.00252	1.43303	MUC5B
0.00252	1.45813	SALL2
0.00254	-0.992598	AMPD3
0.00254	-1.15088	ARHGEF40
0.00255	0.953014	KCNMB3
0.00258	-0.995152	RABGGTA
0.0026	-1.11759	OSBPL10
0.00261	1.0443	PARPBP
0.00263	0.94916	CDKN1B
0.00266	1.16408	HIST1H2BD
0.00266	1.11705	UBE2W
0.00267	1.01486	DCAF7
0.00268	-1.83473	TSPAN7
0.00269	-1.0562	ME2
0.00271	2.60679	ABCC6
0.00272	-1.00897	ATP2B4
0.00272	1.77418	ID4
0.00272	1.36869	KLF2
0.00272	-1.11262	GALE
0.00273	-1.369	PTPRR
0.00275	-1.16185	KPNA4
0.00276	1.09553	ZNF451
0.00278	1.48	ATXN1
0.00278	1.59329	PLIN2
0.00279	-3.24651	ANXA3
0.00283	1.15787	SNRNP25
0.00287	1.2276	DYRK2
0.0029	1.17518	LRRC20
0.00293	1.30893	HSD17B6
0.00294	1.59925	APPL1
0.00295	3.09007	SCGB2A2
0.00296	-1.44542	FKBP14
0.003	-1.84736	CHRNA9
0.00301	-1.96294	GSTT2
0.00301	-1.93298	SIGMAR1
0.00305	-0.983738	SNAPC1
0.00306	-1.0715	KRT15
0.00307	1.05025	FAM234B
0.00307	1.11793	BRCC3
0.0031	1.14898	UPF3B
0.00311	1.77711	SEPT6
0.00312	2.5652	HGD
0.00315	1.42809	ODAM
0.00317	0.937328	CBX6
0.00317	1.51047	HNMT
0.00319	1.53806	CLEC7A
0.0032	1.1437	UNC13B
0.0032	0.959359	COIL
0.00322	-2.02537	TNFRSF21
0.00324	1.65243	BEX4
0.0033	-1.79542	DLC1
0.00333	-3.40995	ID1
0.00338	-1.1679	NUAK1
0.00339	2.29583	TRIM37
0.00339	-0.920492	WWTR1
0.0034	-1.12979	DSC2
0.00342	-0.905838	PARP12
0.00347	-1.77432	WNT5A
0.00347	4.25455	ALDH2
0.00354	-1.27897	ELMO3
0.00357	1.32637	FKBP11
0.00358	1.15018	EXPH5
0.00359	-1.38142	PIK3R1
0.0036	-1.25041	TNIP3
0.00361	1.14267	POGZ
0.00364	-2.16404	SERPINB4
0.00365	-1.18612	MAP2K4
0.00367	-1.67754	SMURF2
0.00372	-2.45905	ARHGDIB
0.00374	0.980653	RNF139
0.00378	-0.946361	SP140L
0.00379	1.06297	LIFR
0.00382	-1.41817	CSF1
0.00382	-1.04523	MEF2A
0.00386	0.941869	THNSL1
0.00387	1.06307	APLP1
0.00395	2.0131	FUT9
0.00396	1.15746	KIF15
0.00396	-1.18127	SCARB1
0.00398	1.8504	TUBBP5
0.00401	1.13632	PEPD
0.00407	1.29783	MCM5
0.00409	1.16629	PDE3B
0.00414	0.985902	DAP
0.00415	-1.3987	CYP4F3
0.00416	-1.02906	ACSL5
0.00417	-1.46623	IL15
0.00425	1.05987	ARSA
0.00425	0.973784	ENSA
0.00425	0.959393	PAQR4
0.00425	-1.84172	MCF2
0.0043	-1.40407	PSG6
0.00431	0.928846	KCTD15
0.00434	2.6794	KMO
0.00442	1.82787	SIGLEC15
0.00444	2.31791	PCP4
0.00445	0.95245	IDI1
0.00445	3.48524	ADCY1
0.00445	1.69481	SYNE2
0.00446	1.01949	EHF
0.00448	1.59013	G6PD
0.00449	1.70469	FUT8
0.00451	-1.08653	TIMP2
0.00453	-1.12101	TMEM158
0.00454	1.07158	TPD52L1
0.00455	-2.6343	GDF15
0.00455	-1.01181	PPP4R1
0.00457	2.72648	BMP7
0.00459	-1.09784	AASS
0.00471	-1.43964	SPA17
0.00472	1.5382	LOC100996756
0.00472	1.12291	CD164
0.00479	-1.45265	GABRE
0.0048	1.13498	RHOT1
0.00481	1.32104	PPM1E
0.00485	1.95554	BAMBI
0.00486	1.35724	KCNMA1
0.00492	-1.13213	ERVMER34-1
0.00494	-3.61465	SERPINA1
0.00494	1.27554	MDK
0.00497	-1.22979	LMO2
0.00501	-1.77789	FAM208A
0.00502	0.940078	H2BFS
0.00509	-1.94765	DKK1
0.0051	-0.996831	APP
0.00513	1.03888	C1orf112
0.00517	-0.943927	TNFRSF25
0.00525	0.943344	ICE1
0.00528	-0.932783	ARTN
0.00531	2.63897	GNA14
0.00533	1.74596	PTGER3
0.00535	0.987577	GAB2
0.00536	0.997711	ZNF266
0.00542	-1.72992	KYNU
0.00543	1.03099	DDX17
0.00543	1.03843	PTBP2
0.00548	-1.01562	ZNF532
0.00548	-2.59286	XIST
0.00549	-3.40264	CA2
0.00558	-1.45406	FUT3
0.00562	1.5518	PDGFRL
0.00563	1.18335	CDC45
0.00567	0.917043	DICER1
0.00569	1.15384	BCL3
0.00578	-3.72697	CXCL8
0.00579	-1.49184	TNS3
0.00581	2.71505	TMPRSS3
0.00589	-1.36454	ABCC2
0.00594	-1.39406	PRR16
0.00607	-1.25087	DMBT1
0.00614	0.954471	PPIP5K2
0.00628	1.23324	NOL11
0.00632	-1.40623	SH2D2A
0.00642	1.58537	IGFBP4
0.00649	1.07535	PRUNE1
0.0065	-0.909505	RRP9
0.00658	1.28771	MARC2
0.00661	1.0386	MPP2
0.0067	3.25716	BCAS3
0.00674	-1.66831	FBXO2
0.00675	2.54284	LIN7A
0.00687	1.446	BCAS2
0.00689	-1.49829	LGALS1
0.00691	2.01142	NKX2-2
0.00696	1.79717	BOLA1
0.00706	-1.32621	ACYP2
0.0071	0.994675	FLJ10038
0.00712	1.16358	ZNF702P
0.00732	1.6096	HIST1H4H
0.00736	-1.66467	PSG9
0.00737	0.982089	PHF20
0.00745	-1.51041	KLF4
0.00745	-1.85721	RPS6KA2
0.00751	-2.27108	BTN3A3
0.00756	-2.88842	IL32
0.00765	0.931144	SAP18
0.00765	-2.33749	PSMB8
0.00766	0.996528	HOXD1
0.00773	-1.20033	ARHGEF3
0.00776	-1.13354	SAMD9
0.00778	3.55497	SEPP1
0.00789	0.997009	ZNF614
0.00791	0.976808	TFPT
0.00793	1.70907	RAD51C
0.00794	0.990845	ATP5C1
0.00798	1.68079	UGDH
0.00799	-2.08346	WLS
0.00807	1.61596	RHOBTB3
0.00807	1.87164	SLC1A4
0.00821	0.922894	RAB11A
0.00823	1.7287	AGMAT
0.00825	-1.26027	ST18
0.00838	-1.3758	SPANXA1
0.00838	-2.98738	FEZ1
0.00847	-1.12634	PSMD11
0.00849	1.80725	USP32
0.00852	-2.09265	RTN1
0.00854	1.55668	NRXN3
0.00856	1.18423	CYP1B1
0.00858	0.916909	ESPL1
0.00858	1.20345	ATP6V0E2
0.00866	1.14357	TRAM2
0.00866	-0.974249	GPATCH2
0.00883	-1.18411	TTC37
0.00887	1.22663	ID2
0.0091	-1.26924	B4GALT5
0.00914	-0.939146	PERP
0.00919	1.4162	PLA2G4C
0.00922	0.932829	TRIM52
0.00928	-1.48573	ADCY3
0.00933	-1.44379	PGM1
0.00934	0.94853	TBC1D12
0.00944	-0.993185	C1S
0.00948	1.24179	PITPNC1
0.00951	-1.54829	TSPAN4
0.00951	-1.15105	ETV4
0.00952	0.995426	FAM8A1
0.00953	1.18041	PLGLB2
0.00957	-1.02162	PRRG1
0.00968	-0.99729	SMARCD3
0.00982	0.977444	VPS8
0.00985	2.94515	RASGRP1
0.0099	-0.932813	MYDGF
0.00998	-1.37844	FAM69A
